# Supplementary material for: Distribution and Transfer of Plasmid Replicon Families among Multidrug-Resistant Enterococcus faecalis and Enterococcus faecium from Poultry
Source: Microorganisms. 2022 Jun 17;10(6):1244. doi: 10.3390/microorganisms10061244 (PMC9228330; doi:10.3390/microorganisms10061244)
Supplement: Supplementary file 1 [file microorganisms-10-01244-s001.zip]

Archive with 1 entries (1 files):
- microorganisms-1766479-supplementary.pdf
